# Supplementary material for: Characterization of the Protective Immune Responses Conferred by Recombinant BCG Overexpressing Components of Mycobacterium tuberculosis Sec Protein Export System
Source: Vaccines (Basel). 2022 Jun 14;10(6):945. doi: 10.3390/vaccines10060945 (PMC9229301; doi:10.3390/vaccines10060945)
Supplement: Supplementary file 1 [file vaccines-10-00945-s001.zip]

Archive with 1 entries (1 files):
- vaccines-1740152-supplementary.pdf
